# Supplementary material for: Association between Gastrointestinal Diseases and Migraine
Source: Int J Environ Res Public Health. 2022 Mar 28;19(7):4018. doi: 10.3390/ijerph19074018 (PMC8997650; doi:10.3390/ijerph19074018)
Supplement: Supplementary file 1 [file ijerph-19-04018-s001.zip]

Archive with 1 entries (1 files):
- ijerph-1616277-supplementary.pdf
